# Supplementary material for: Inference of Gene Flow in the Process of Speciation: An Efficient Maximum-Likelihood Method for the Isolation-with-Initial-Migration Model
Source: Genetics. 2017 Feb 13;205(4):1597–618. doi: 10.1534/genetics.116.188060 (PMC5378116; doi:10.1534/genetics.116.188060)
Supplement: Supplementary file 1 [file 1597FileS1.zip › FileS1.R]

### MAXIMUM-LIKELIHOOD POINT ESTIMATION AND WALD CONFIDENCE INTERVALS 
### FOR THE MODELS IN THE PAPER "INFERENCE OF GENE FLOW IN THE PROCESS
### OF SPECIATION: AN EFFICIENT MAXIMUM-LIKELIHOOD METHOD FOR THE
### ISOLATION-WITH-INITIAL-MIGRATION MODEL" (Rui J Costa / Hilde Wilkinson-Herbots)


### The code below is divided into several sections, each corresponding to
### a different model. Running the code for a given model will create:
### 1) The list "par.[model]" of maximum-likelihood estimates;
### 2) The list "se.[model]" of Wald standard errors.

### Before you run the code below, you need to:
### -- install and load the packages 'numDeriv' (contains the function 
### 'hessian') and 'stats' (contains the function 'nlminb').
### -- run the R code given in File S3 ;
### -- create vectors 'x1', 'x2' and 'x3' containing the number of 
### nucleotide differences between one pair of sequences at each of a large
### number of independent loci ('x1' for pairs of sequences from species 1, 
### 'x2' for pairs of sequences from species 2, and 'x3' for pairs consisting
### of one sequence from each species)";
### -- create vectors 'r1', 'r2' and 'r3' with the relative mutation rates 
### of the loci in 'x1', 'x2' and 'x3' respectively.

### NOTES
### 1) The estimates are meaningful only if 'nlminb'
### returns "relative convergence" or "absolute convergence". If not,
### other initial values should be tried.
### 2) Our code to compute the Wald standard errors will not work for a given 
### model if one or more parameters are estimated to be zero. An alternative
### approach in such cases is to reduce the model by fixing at zero the 
### parameter(s) which have been estimated to be zero, and to compute the Wald
### standard errors for the parameters of the reduced model. For example, if 
### fitting the "IM1" model gives a zero estimate of M1 and a strictly positive
### estimate of M2, we can fit the "IM2" model instead - this will give the same
### estimate of M2 whilst M1 is fixed at zero, so the Wald standard errors can 
### easily be computed for this reduced model. Moreover, as the data will have 
### the same likelihood under both models and the reduced model has fewer 
### parameters, the latter model is preferable.


##### MODELS IN FIGURE 7 OF THE PAPER

### "ISO" 

fit.iso.1<-nlminb(rep(1.5,4),negll.iso.1,lower=0.000001)
par.iso.1<-list(theta_a=fit.iso.1$par[1],theta=fit.iso.1$par[2],theta_b=fit.iso.1$par[3],
V=fit.iso.1$par[4])

hessian.iso.1<-hessian(negll.iso.1,fit.iso.1$par)
se.iso.1<-sqrt(diag(solve(hessian.iso.1)))
se.iso.1<-list(theta_a=se.iso.1[1],theta=se.iso.1[2],theta_b=se.iso.1[3],V=se.iso.1[4])

# Typing 'par.iso.1' will return the ML estimates of (theta_a, theta, theta_b, V); 
# typing 'se.iso.1' will show the corresponding Wald standard errors.


### "IM1"

fit.IM.1<-nlminb(rep(1.4,6),negll.IM.1,
lower=c(0.000001,0.000001,0.000001,0.000001,0,0))
par.IM.1<-list(theta_a=fit.IM.1$par[1],theta=fit.IM.1$par[2],theta_b=fit.IM.1$par[3],
V=fit.IM.1$par[4],M1=fit.IM.1$par[5],M2=fit.IM.1$par[6])

hessian.IM.1<-hessian(negll.IM.1,fit.IM.1$par)
se.IM.1<-sqrt(diag(solve(hessian.IM.1)))
se.IM.1<-list(theta_a=se.IM.1[1],theta=se.IM.1[2],theta_b=se.IM.1[3],
V=se.IM.1[4],M1=se.IM.1[5],M2=se.IM.1[6])

# Typing 'par.IM.1' will return the ML estimates of (theta_a, theta, theta_b, V, M1, M2); 
# typing 'se.IM.1' will show the corresponding Wald standard errors.


### "IIM1" 

fit.IIM.1<-nlminb(rep(1.4,7),negll.IIM.1,
lower=c(0.000001,0.000001,0.000001,0.000001,0.000001,0,0))
par.IIM.1<-list(theta_a=fit.IIM.1$par[1],theta=fit.IIM.1$par[2],theta_b=fit.IIM.1$par[3],
T1=fit.IIM.1$par[4],V=fit.IIM.1$par[5],M1=fit.IIM.1$par[6],M2=fit.IIM.1$par[7])

hessian.IIM.1<-hessian(negll.IIM.1,fit.IIM.1$par)
se.IIM.1<-sqrt(diag(solve(hessian.IIM.1)))
se.IIM.1<-list(theta_a=se.IIM.1[1],theta=se.IIM.1[2],theta_b=se.IIM.1[3],
T1=se.IIM.1[4],V=se.IIM.1[5],M1=se.IIM.1[6],M2=se.IIM.1[7])

# Typing 'par.IIM.1' will return the ML estimates of (theta_a, theta, theta_b, T1, V, M1, M2); 
# typing 'se.IIM.1' will show the corresponding Wald standard errors.


### "IIM2" 

fit.IIM.2<-nlminb(rep(2.4,9),negll.IIM.2,
lower=c(0.000001,0.000001,0.000001,0.000001,0.000001,0.000001,0.000001,0,0))
par.IIM.2<-list(theta_a=fit.IIM.2$par[1],theta=fit.IIM.2$par[2],theta_b=fit.IIM.2$par[3],
theta_c1=fit.IIM.2$par[4],theta_c2=fit.IIM.2$par[5],T1=fit.IIM.2$par[6],V=fit.IIM.2$par[7],
M1=fit.IIM.2$par[8],M2=fit.IIM.2$par[9])

hessian.IIM.2<-hessian(negll.IIM.2,fit.IIM.2$par)
se.IIM.2<-sqrt(diag(solve(hessian.IIM.2)))
se.IIM.2<-list(theta_a=se.IIM.2[1],theta=se.IIM.2[2],theta_b=se.IIM.2[3],
theta_c1=se.IIM.2[4],theta_c2=se.IIM.2[5],T1=se.IIM.2[6],V=se.IIM.2[7],
M1=se.IIM.2[8],M2=se.IIM.2[9])

# Typing 'par.IIM.2' will return the ML estimates of (theta_a, theta, theta_b, theta_c1, 
# theta_c2, T1, V, M1, M2); 
# typing 'se.IIM.2' will show the corresponding Wald standard errors.


### "IIM3" 

fit.IIM.3<-nlminb(rep(1.4,8),negll.IIM.3,lower=c(0.000001,0.000001,
0.000001,0.000001,0.000001,0.000001,0.000001,0))
par.IIM.3<-list(theta_a=fit.IIM.3$par[1],theta=fit.IIM.3$par[2],theta_b=fit.IIM.3$par[3],
theta_c1=fit.IIM.3$par[4],theta_c2=fit.IIM.3$par[5],T1=fit.IIM.3$par[6],V=fit.IIM.3$par[7],
M2=fit.IIM.3$par[8])

hessian.IIM.3<-hessian(negll.IIM.3,fit.IIM.3$par)
se.IIM.3<-sqrt(diag(solve(hessian.IIM.3)))
se.IIM.3<-list(theta_a=se.IIM.3[1],theta=se.IIM.3[2],theta_b=se.IIM.3[3],
theta_c1=se.IIM.3[4],theta_c2=se.IIM.3[5],T1=se.IIM.3[6],V=se.IIM.3[7],
M2=se.IIM.3[8])

# Typing 'par.IIM.3' will return the ML estimates of (theta_a, theta, theta_b, theta_c1, 
# theta_c2, T1, V, M2); 
# typing 'se.IIM.3' will show the corresponding Wald standard errors.


##### OTHER MODELS


### "IM1" model with M1=0 ("IM2") 

fit.IM.2<-nlminb(rep(1.4,5),negll.IM.2,
lower=c(0.000001,0.000001,0.000001,0.000001,0))
par.IM.2<-list(theta_a=fit.IM.2$par[1],theta=fit.IM.2$par[2],theta_b=fit.IM.2$par[3],
V=fit.IM.2$par[4],M2=fit.IM.2$par[5])

hessian.IM.2<-hessian(negll.IM.2,fit.IM.2$par)
se.IM.2<-sqrt(diag(solve(hessian.IM.2)))
se.IM.2<-list(theta_a=se.IM.2[1],theta=se.IM.2[2],theta_b=se.IM.2[3],
V=se.IM.2[4],M2=se.IM.2[5])

# Typing 'par.IM.2' will return the ML estimates of (theta_a, theta, theta_b, V, M2); 
# typing 'se.IM.2' will show the corresponding Wald standard errors.


### "IM1" model with M2=0 ("IM3") 

fit.IM.3<-nlminb(rep(1.4,5),negll.IM.3,
lower=c(0.000001,0.000001,0.000001,0.000001,0))
par.IM.3<-list(theta_a=fit.IM.3$par[1],theta=fit.IM.3$par[2],theta_b=fit.IM.3$par[3],
V=fit.IM.3$par[4],M1=fit.IM.3$par[5])

hessian.IM.3<-hessian(negll.IM.3,fit.IM.3$par)
se.IM.3<-sqrt(diag(solve(hessian.IM.3)))
se.IM.3<-list(theta_a=se.IM.3[1],theta=se.IM.3[2],theta_b=se.IM.3[3],
V=se.IM.3[4],M1=se.IM.3[5])

# Typing 'par.IM.3' will return the ML estimates of (theta_a, theta, theta_b, V, M1); 
# typing 'se.IM.3' will show the corresponding Wald standard errors.


### "IIM2" model with M2=0 ("IIM4") 

fit.IIM.4<-nlminb(rep(1.4,8),negll.IIM.4,
lower=c(0.000001,0.000001,0.000001,0.000001,0.000001,0.000001,0.000001,0))
par.IIM.4<-list(theta_a=fit.IIM.4$par[1],theta=fit.IIM.4$par[2],theta_b=fit.IIM.4$par[3],
theta_c1=fit.IIM.4$par[4],theta_c2=fit.IIM.4$par[5],T1=fit.IIM.4$par[6],V=fit.IIM.4$par[7],
M1=fit.IIM.4$par[8])

hessian.IIM.4<-hessian(negll.IIM.4,fit.IIM.4$par)
se.IIM.4<-sqrt(diag(solve(hessian.IIM.4)))
se.IIM.4<-list(theta_a=se.IIM.4[1],theta=se.IIM.4[2],theta_b=se.IIM.4[3],
theta_c1=se.IIM.4[4],theta_c2=se.IIM.4[5],T1=se.IIM.4[6],V=se.IIM.4[7],
M1=se.IIM.4[8])

# Typing 'par.IIM.4' will return the ML estimates of (theta_a, theta, theta_b, theta_c1, 
# theta_c2, T1, V, M1); 
# typing 'se.IIM.4' will show the corresponding Wald standard errors.


### "IIM2" model with M1=M2=0  ("ISO2") 

fit.iso.2<-nlminb(rep(1.4,7),negll.iso.2,lower=0.000001)
par.iso.2<-list(theta_a=fit.iso.2$par[1],theta=fit.iso.2$par[2],theta_b=fit.iso.2$par[3],
theta_c1=fit.iso.2$par[4],theta_c2=fit.iso.2$par[5],T1=fit.iso.2$par[6],V=fit.iso.2$par[7])

hessian.iso.2<-hessian(negll.iso.2,fit.iso.2$par)
se.iso.2<-sqrt(diag(solve(hessian.iso.2)))
se.iso.2<-list(theta_a=se.iso.2[1],theta=se.iso.2[2],theta_b=se.iso.2[3],
theta_c1=se.iso.2[4],theta_c2=se.iso.2[5],T1=se.iso.2[6],V=se.iso.2[7])

# Typing 'par.ISO.2' will return the ML estimates of (theta_a, theta, theta_b, theta_c1, 
# theta_c2, T1, V); 
# typing 'se.ISO.2' will show the corresponding Wald standard errors.
