# Supplementary material for: Inference of Gene Flow in the Process of Speciation: An Efficient Maximum-Likelihood Method for the Isolation-with-Initial-Migration Model
Source: Genetics. 2017 Feb 13;205(4):1597–618. doi: 10.1534/genetics.116.188060 (PMC5378116; doi:10.1534/genetics.116.188060)
Supplement: Supplementary file 2 [file 1597FileS2.zip › FileS2.R]

### TO GENERATE OBSERVATIONS FROM THE IIM MODEL:
### a) Run the code given in File S3;

### b) Run the function sim.IIM with input values of your choosing. 

### The input values are the parameter values of the IIM model (a, theta, b,
### c1, c2, tau1, tau0, M1 and M2) and a vector Nsim of length 3 with the number of 
### observations for each of the three initial states: Nsim[1] contains the
### the number of observations from state 1 (two sequences sampled from popu-
### lation 1), Nsim[2] the number of observations from state 2 (two 
### sequences sampled from population 2) and Nsim[3] the number of observations
### from state 3 (one sequence from each population).

### The output of the function consists of three vectors with
### the following contents:
### x1: observations on the numbers of segregating sites between two sequences
### sampled from population 1;
### x2: as above but between two sequences from population 2;
### x3: as above but between two sequences one from each population.

### Note: Recall that population 1 has 2N genes during the gene flow stage, and the 
### parameters a, b, c1 and c2 denote the relative sizes of the remaining
### populations with respect to the size of population 1 during the gene flow
### stage (see Figure 1 of the paper). The parameters tau0 and tau1 are times on the
### coalescent time-scale, i.e. in units of 2N generations. The parameter theta is
### twice the mutation rate per lineage per unit of 2N generations (i.e. twice the 
### expected number of mutations hitting any lineage during 2N generations). The 
### parameters M1 and M2 are twice the migration rates from populations 1 and 2
### per lineage per unit of 2N generations, backward in time.


### Example:

data<-sim.IIM(a=1.2,theta=2,b=1.75,c1=1,c2=1.75,tau1=1.5,tau0=3,M1=0.1,M2=0.25,
              Nsim=c(20000,20000,40000))

x1<-data$x1
x2<-data$x2
x3<-data$x3


### The function sim.IIM.2 runs the simulation using the parameterization given 
### in Figure 7 of the paper.
### Example:

data<-sim.IIM.2(theta_a=2.4,theta=2,theta_b=3.5,theta_c1=2.5,theta_c2=3,
                T1=3,V=3,M1=0.1,M2=0.25,Nsim=c(20000,20000,40000))

x1<-data$x1
x2<-data$x2
x3<-data$x3
