# Supplementary material for: Inference of Gene Flow in the Process of Speciation: An Efficient Maximum-Likelihood Method for the Isolation-with-Initial-Migration Model
Source: Genetics. 2017 Feb 13;205(4):1597–618. doi: 10.1534/genetics.116.188060 (PMC5378116; doi:10.1534/genetics.116.188060)
Supplement: Supplementary file 4 [file 1597FileS4.zip]

Archive with 1 entries (1 files):
- FileS4.RData
